# Supplementary material for: Spatially Mapping the Baseline and Bisphenol-A Exposed Daphnia magna Lipidome Using Desorption Electrospray Ionization—Mass Spectrometry
Source: Metabolites. 2022 Jan 1;12(1):33. doi: 10.3390/metabo12010033 (PMC8781255; doi:10.3390/metabo12010033)
Supplement: Supplementary file 1 [file metabolites-12-00033-s001.zip]

Archive with 1 entries (1 files):
- metabolites-1511709-supplementary.pdf
